# Supplementary material for: Ultra-High Hydrostatic Pressure Pretreatment on White Que Zui Tea: Chemical Constituents, Antioxidant, Cytoprotective, and Anti-Inflammatory Activities
Source: Foods. 2023 Feb 1;12(3):628. doi: 10.3390/foods12030628 (PMC9914134; doi:10.3390/foods12030628)
Supplement: Supplementary file 1 [file foods-12-00628-s001.zip]

Archive with 3 entries (2 files):
- foods-2108689-supplementary/supplementary materials/
- foods-2108689-supplementary/supplementary materials/Supplementary Materials Figure S1.jpg
- foods-2108689-supplementary/supplementary materials/Supplementary Materials Table S1.pdf
